# Supplementary material for: CRISPR/Cas12a-Based Ultrasensitive and Rapid Detection of JAK2 V617F Somatic Mutation in Myeloproliferative Neoplasms
Source: Biosensors (Basel). 2021 Jul 24;11(8):247. doi: 10.3390/bios11080247 (PMC8394843; doi:10.3390/bios11080247)
Supplement: Supplementary file 1 [file biosensors-11-00247-s001.zip]

Archive with 4 entries (4 files):
- Figure S1(a).tif
- Figure S1(b).tif
- Figure S2.tif
- Supplementary Materials.pdf
